# Supplementary material for: Anterior and posterior ratio of corneal surface areas: A novel index for detecting early stage keratoconus
Source: PLoS One. 2020 Apr 2;15(4):e0231074. doi: 10.1371/journal.pone.0231074 (PMC7117727; doi:10.1371/journal.pone.0231074)
Supplement: S1 Dataset — (XLSX) [file pone.0231074.s001.xlsx]

## Sheet: Sheet1
No	Age(yeas)	Eye	Group	aKs(D)	aKf(D)	pKs(D)	pKf(D)	DSI	OSI	Apex	Thinnest	aBFS(5mm)	pBFS(5mm)	A5mm	P5mm	As/Ps	MaxElv	MaxElv	ESI	ISV	IVA	PPImin	PPImax	PPIAve	Back D	ARTmax	BAD-D
1	24	OD(Right)	Normal	46.25	45.58	-6.12	-5.89	1.24	0.67	553	549	8.38	7.05	20.134	20.32	0.990846	5	8.5	0	21	0.1	1.27	1.71	1.48	0	227	1.92
2	40	OS(Left)	Normal	44.88	43.87	-6.37	-6.06	1.27	1.27	563	557	8.36	6.66	20.117	20.328	0.98962	5.8	14.3	0	17	0.15	0.79	1.36	0.06	6	401	1.16
3	23	OS(Left)	Normal	44.88	43.87	-6.37	-6.06	0.95	0.32	550	547	8.44	7.21	20.075	20.157	0.995932	4.4	6.9	0	16	0.15	0.71	1.13	0.96	6	522	0.72
4	33	OS(Left)	Normal	45.4	45.22	-5.98	-5.81	1.31	1.16	565	560	8.33	6.81	20.107	20.347	0.988205	6	11.1	0	11	0.08	0.92	1.41	1.15	5	388	0.81
5	26	OS(Left)	Normal	45.4	45.22	-5.98	-5.81	2.22	0.54	563	557	8.29	6.94	20.219	20.418	0.990254	7.8	15.7	0	15	0.07	0.52	1.23	0.97	1	451	0.6
6	42	OD(Right)	Normal	46.21	45.55	-5.82	-5.69	1.61	1.19	533	527	8.29	6.94	20.112	20.312	0.990154	4.2	7.1	0	26	0.09	0.68	1.35	0.99	1	393	1.01
7	36	OS(Left)	Normal	46.23	44.42	-5.9	-5.43	2.41	0.96	519	514	8.28	7.05	20.099	20.286	0.990782	6.7	11.6	0	12	0.09	0.68	1.21	0.93	3	426	0.8
8	34	OS(Left)	Normal	46.25	45.58	-6.12	-5.89	0.93	0.37	537	532	8.26	6.66	20.111	20.379	0.986849	4.6	10.3	0	15	0.12	0.56	1.21	0.96	3	455	0.67
9	26	OS(Left)	Normal	46.46	45.99	-6.32	-6.03	0.9	0.62	535	531	8.12	6.68	20.117	20.271	0.992403	4.5	7.6	0	15	0.16	0.75	1.24	0.98	8	495	0.73
10	23	OD(Right)	Normal	46.48	44.71	-5.88	-5.41	1.57	0.65	542	539	8.24	7.09	20.106	20.288	0.991029	5.1	9.5	0	10	0.03	0.66	1.25	0.98	4	401	0.73
11	32	OD(Right)	Normal	46.64	46.24	-5.9	-5.7	0.93	0.03	519	514	8.09	6.91	20.123	20.328	0.989915	4.3	6.4	0	12	0.08	0.77	1.4	1.08	5	396	0.92
12	20	OD(Right)	Normal	46.78	46.32	-5.9	-5.73	0.93	0.77	574	570	8.06	6.89	20.126	20.331	0.989917	3.4	5.4	0	16	0.1	0.8	1.21	1.06	7	459	1
13	22	OS(Left)	Normal	47.18	46.67	-5.91	-5.73	1.13	1.08	510	504	7.99	6.88	20.142	20.329	0.990801	5.4	5.1	0	14	0.14	0.96	1.5	1.17	12	379	1.26
14	29	OD(Right)	Normal	47.22	45.91	-6.21	-5.88	1.08	0.44	557	552	8.05	6.62	20.123	20.365	0.988117	4.9	12.8	0	18	0.13	0.58	1.22	0.91	4	417	0.84
15	22	OD(Right)	Normal	47.27	46.46	-6.18	-5.89	0.66	0.19	588	582	8.01	6.63	20.133	20.357	0.988996	3.5	10.9	0	13	0.06	0.88	1.05	0.96	8	496	0.89
16	34	OS(Left)	Normal	47.37	46.53	-6.08	-5.73	1.46	1.21	525	524	8.08	6.79	20.135	20.353	0.989289	5.2	10	0	17	0.04	0.89	1.16	1.02	5	472	0.77
17	25	OS(Left)	Normal	47.44	47	-6.07	-5.76	1.5	1.5	565	558	7.94	6.76	20.139	20.346	0.989826	7	9.6	0	12	0.06	0.78	1.34	0.99	6	406	0.9
18	41	OS(Left)	Normal	47.44	45.57	-6.04	-5.73	2	0.95	566	558	8.08	6.81	20.127	20.344	0.989333	6.3	7.8	0	15	0.11	0.72	1.27	1.04	5	434	1.24
19	32	OD(Right)	Normal	47.48	46.51	-6.04	-5.79	0.89	0.14	533	531	8	6.77	20.137	20.358	0.989144	4.4	6.2	0	23	0.06	0.76	1.51	1.12	9	355	1.18
20	25	OS(Left)	Normal	47.53	46.57	-5.93	-5.73	1.33	0.42	511	505	7.98	6.87	20.139	20.328	0.990702	3.9	6.5	0	10	0.05	0.53	1.17	0.87	1	425	0.53
21	43	OD(Right)	Normal	47.56	47.15	-6.15	-6	0.78	0.78	527	522	7.95	6.59	20.147	20.386	0.988276	4.5	9.6	0	11	0.13	0.59	1.36	0.96	5	399	0.87
22	22	OS(Left)	Normal	47.57	46.58	-6.11	-5.87	0.81	0.15	523	520	7.98	6.68	20.136	20.361	0.988949	3.9	8.2	0	17	0.12	0.57	1.35	1.03	3	351	1.71
23	36	OS(Left)	Normal	47.7	46.2	-6.11	-5.83	1.15	0.11	548	545	8	6.71	20.134	20.349	0.989434	4.3	8.8	0	8	0.04	0.91	1.32	1.18	8	431	0.94
24	31	OS(Left)	Normal	47.83	46.79	-6.11	-5.92	1.14	0.62	548	544	7.93	6.65	20.141	20.382	0.988176	5.5	6.7	0	15	0.07	1.01	1.56	1.24	10	326	2.14
25	16	OD(Right)	Normal	47.83	47.45	-6.2	-6.03	0.74	0.33	548	542	7.88	6.54	20.161	20.404	0.988091	3.1	6.9	0	17	0.05	0.73	1.53	1.18	1	364	0.05
26	23	OS(Left)	Normal	47.84	46.73	-6.15	-5.82	1.96	1.21	574	570	7.94	6.68	20.14	20.37	0.988709	2.9	7.9	0	8	0.07	0.7	1.21	0.94	5	435	0.65
27	20	OS(Left)	Normal	47.86	46.64	-6.59	-6.27	1.22	0.72	499	497	7.95	6.93	20.114	20.368	0.987529	3.2	5	0	24	0.16	0.6	0.96	0.84	7	609	0.73
28	34	OD(Right)	Normal	47.93	47.04	-6.24	-5.87	1.26	0.97	540	534	7.91	6.6	20.147	20.392	0.987985	7.5	12.3	0	14	0.08	0.63	1.22	0.89	3	433	0.66
29	31	OS(Left)	Normal	47.93	47.67	-6.09	-5.88	1.05	0.95	524	517	7.96	6.7	20.155	20.371	0.989397	4.9	10.5	0	15	0.11	0.65	1.13	0.93	3	473	0.55
30	22	OS(Left)	Normal	47.96	46.31	-6.03	-5.66	1.47	1.01	466	462	7.97	6.85	20.11	20.366	0.98743	6.6	8.8	0	17	0.1	0.78	1.47	1.21	8	387	1.28
31	35	OD(Right)	Normal	48.05	46.02	-6.08	-5.66	2.65	1.91	555	552	7.99	6.83	20.139	20.345	0.989875	7.2	12.5	0	14	0.09	0.58	1.03	0.83	3	537	0.03
32	23	OD(Right)	Normal	48.07	45.58	-6.27	-5.79	2.42	0.3	573	571	8	6.64	20.13	20.381	0.987685	3.9	8.6	0	11	0.05	0.89	1.29	1.05	4	407	0.92
33	41	OD(Right)	Normal	48.25	46.41	-6.49	-5.94	1.81	1.08	563	559	7.92	6.44	20.16	20.403	0.98809	4.5	12.8	0	22	0.07	0.8	1.37	1.07	16	414	1.26
34	22	OS(Left)	Normal	48.28	46.93	-5.95	-5.65	1.39	0.62	508	506	7.91	6.91	20.152	20.326	0.99144	8.3	7.1	0	21	0.18	0.6	0.9	0.79	4	627	0.16
35	20	OD(Right)	Normal	48.3	47.61	-6.1	-6.06	0.92	0.9	514	513	7.86	6.6	20.165	20.395	0.988723	6.1	9.4	0	11	0.07	0.58	1.27	1.04	1	441	0.71
36	22	OD(Right)	Normal	48.33	47.11	-6.19	-5.87	1.98	1.04	545	535	7.88	6.64	20.155	20.383	0.988814	5.4	11.9	0	35	0.13	0.71	1.29	1.06	5	410	1.26
37	23	OD(Right)	Normal	48.35	47.13	-6.13	-5.82	1.96	1.88	493	490	7.85	6.71	20.129	20.384	0.98749	6.8	7.7	0	13	0.11	0.57	1.25	0.91	1	410	0.85
38	23	OD(Right)	Normal	48.38	47.1	-6.2	-5.99	1.2	0.46	565	560	7.86	6.57	20.152	20.401	0.987795	3.7	9	0	14	0.08	0.76	1.29	0.99	6	464	0.83
39	34	OS(Left)	Normal	48.39	45.62	-6.08	-5.66	2.58	1.21	485	484	7.97	6.81	20.132	20.382	0.987734	4.5	7.9	0	10	0.08	0.75	1.69	1.2	11	311	1.9
40	23	OS(Left)	Normal	48.45	47.03	-6.11	-5.8	1.86	1.14	524	520	7.87	6.72	20.155	20.366	0.98964	4.8	6.8	0	25	0.15	0.57	1.35	0.87	5	538	0.64
41	28	OS(Left)	Normal	48.46	47.75	-6.32	-5.91	1.39	0.02	552	549	7.82	6.55	20.164	20.396	0.988625	4.8	9.7	0	18	0.09	0.89	1.49	1.16	12	359	2.05
42	30	OD(Right)	Normal	48.67	47.94	-6.26	-5.99	0.83	0.21	497	494	7.77	6.53	20.165	20.414	0.987802	4.7	8.5	0	15	0.01	0.7	1.23	0.92	9	467	0.81
43	26	OD(Right)	Normal	48.72	47.17	-6.57	-6.19	1.26	0.76	547	545	7.84	6.47	20.161	20.375	0.989497	6.8	12.6	0	13	0.09	0.47	0.99	0.78	2	556	0
44	33	OS(Left)	Normal	48.77	47.41	-6.2	-5.82	2.31	1.64	524	520	7.81	6.65	20.159	20.374	0.989447	7.7	13.4	0	16	0.13	0.63	1.33	1	5	421	1.11
45	42	OD(Right)	Normal	48.83	48.62	-6.25	-6.03	1.02	1.02	555	550	7.81	6.52	20.175	20.406	0.98868	4.2	9.2	0	19	0.16	0.69	1.23	1.03	9	410	1.29
46	33	OD(Right)	Normal	48.88	47.41	-6.51	-6.12	2.49	0.58	485	480	7.79	6.34	20.18	20.429	0.987811	6.7	17.7	0	19	0.2	0.61	1.33	1.05	2	376	1.15
47	25	OD(Right)	Normal	48.94	47.69	-6.41	-6.09	1.56	0.48	563	558	7.76	6.4	20.184	20.41	0.988927	5.4	12.8	0	14	0.07	0.94	1.25	1.11	9	454	1.29
48	32	OS(Left)	Normal	48.99	48.12	-6.58	-6.17	1.27	0.51	516	513	7.73	6.57	20.168	20.395	0.98887	5.1	7.5	0	13	0.09	0.72	1.02	0.94	12	553	0.91
49	42	OD(Right)	Normal	49.05	48.54	-6.37	-6.1	1.22	1.07	575	570	7.81	6.41	20.18	20.42	0.988247	4.9	11.6	0	18	0.17	0.61	1.34	1.05	0	402	0.8
50	33	OS(Left)	Normal	49.07	47	-6.4	-5.91	1.55	0.7	550	547	7.84	6.5	20.164	20.422	0.987367	5.6	9.3	0	19	0.17	0.57	1.32	0.96	6	424	1.12
51	31	OS(Left)	Normal	49.1	48.36	-6.21	-6.01	1.58	1.58	507	504	7.79	6.55	20.191	20.403	0.989609	7.2	11.5	0	24	0.12	0.85	1.34	1.04	9	409	1.19
52	29	OD(Right)	Normal	49.1	47.4	-6.48	-6.15	1.87	1.68	577	572	7.79	6.52	20.166	20.385	0.989257	7.1	11.8	0	18	0.15	0.57	0.97	0.85	3	603	0.06
53	34	OS(Left)	Normal	49.11	48.46	-6.33	-6.1	1.06	0.79	547	543	7.8	6.43	20.178	20.423	0.988004	4.3	7.8	0	19	0.06	0.68	1.6	1.01	5	350	0.79
54	24	OD(Right)	Normal	49.44	47.99	-6.59	-6.22	1.5	0.97	575	568	8	6.23	20.183	20.431	0.987862	6.6	15	0	12	0.11	0.79	1.29	1.09	8	416	1.23
55	29	OD(Right)	Normal	49.44	47.9	-6.41	-6.07	1.88	0.32	512	505	7.8	6.36	20.171	20.447	0.986502	4.3	12.6	0	9	0.1	0.5	0.77	0.88	1	657	0.58
56	33	OS(Left)	Normal	49.48	48.96	-6.2	-6.1	1.69	1.66	534	526	7.74	6.52	20.189	20.419	0.988736	5.4	9	0	35	0.15	0.74	1.33	1.01	8	419	1.3
57	33	OD(Right)	Normal	49.58	48.18	-6.24	-5.93	1.48	0.98	553	549	7.77	6.58	20.177	20.399	0.989117	4.5	6.9	0	15	0.11	0.61	1.28	1.01	4	407	0.88
58	34	OD(Right)	Normal	49.63	48.79	-6.48	-6.2	1.59	0.47	506	499	7.71	6.31	20.151	20.421	0.986778	5.8	11.2	0	26	0.08	0.86	1.36	1.12	10	417	1.29
59	26	OD(Right)	Normal	49.66	46.72	-6.57	-5.97	2.27	0.25	568	563	7.79	6.38	20.164	20.404	0.988238	5.9	12.6	0	22	0.12	0.59	1.28	0.99	6	438	0.96
60	34	OD(Right)	Normal	49.7	48.77	-6.48	-6.17	1.57	0.7	541	539	7.74	6.32	20.19	20.444	0.987576	4.5	8.7	0	26	0.19	0.72	1.33	0.98	1	369	1.05
61	21	OS(Left)	Normal	49.71	48.14	-6.36	-6.06	1.87	0.18	505	502	7.77	6.46	20.18	20.418	0.988344	5.6	9.2	0	11	0.11	0.44	1.14	0.84	1	451	0.94
62	42	OD(Right)	Normal	49.83	49.28	-6.54	-6.27	1.73	1.26	550	547	7.87	6.25	20.193	20.424	0.98869	6.4	14	0	24	0.14	1	1.7	1.45	9	286	2.66
63	23	OS(Left)	Normal	49.84	48.49	-6.5	-6.29	1.21	0.68	497	492	7.73	6.4	20.122	20.374	0.987631	5.9	8.5	0	13	0.12	0.77	1.32	0.98	6	471	0.63
64	23	OD(Right)	Normal	49.84	47.28	-6.74	-6.21	2.84	0.16	562	558	7.75	6.47	20.147	20.328	0.991096	9.2	11.3	0	15	0.07	0.47	1.01	0.75	0	496	0.41
65	43	OS(Left)	Normal	49.85	47.35	-6.4	-5.91	2.21	0.3	560	558	7.73	6.5	20.183	20.419	0.988442	6	8.6	0	17	0.08	0.69	1.46	1.13	2	345	1.16
66	40	OS(Left)	Normal	49.91	48.53	-6.39	-6.08	1.61	1.61	582	576	7.72	6.41	20.185	20.43	0.988008	6.4	12.4	0	15	0.1	0.73	1.24	1.04	3	459	0.52
67	40	OS(Left)	Normal	49.92	47.51	-6.47	-5.99	2.74	0.2	547	542	7.7	6.42	20.183	20.428	0.988007	7.7	14.5	0	22	0.11	0.67	1.48	0.98	5	393	0.94
68	29	OD(Right)	Normal	49.95	48.48	-6.47	-6.08	1.86	1.16	557	553	7.73	6.48	20.18	20.425	0.988005	5.8	12.8	0	23	0.16	0.58	1.03	0.85	12	546	0.99
69	30	OD(Right)	Normal	49.97	48.72	-6.5	-6.13	1.57	0.38	554	550	7.71	6.33	20.191	20.428	0.988398	3.2	7.3	0	11	0.06	0.79	1.23	0.96	4	416	0.91
70	24	OD(Right)	Normal	50	48.97	-6.26	-6.09	1.29	1.12	511	506	7.89	6.5	20.196	20.427	0.988691	3.4	6.1	0	13	0.07	0.75	1.28	0.98	3	465	0.32
71	33	OS(Left)	Normal	50.04	46.45	-6.59	-5.94	2.76	0.25	565	561	7.78	6.38	20.183	20.42	0.988394	7.1	14.4	0	20	0.17	0.7	1.19	0.91	9	439	1.24
72	25	OD(Right)	Normal	50.17	47.99	-6.62	-6.24	1.86	1.31	567	559	7.65	6.43	20.186	20.361	0.991405	5.8	11.9	0	11	0.15	0.56	1.05	0.87	8	507	0.79
73	44	OD(Right)	Normal	50.25	49.05	-6.56	-6.27	1.66	1.2	593	590	7.67	6.24	20.129	20.359	0.988703	5	9	0	1	0.08	0.7	1.18	1.04	1	460	0.55
74	23	OS(Left)	Normal	50.27	48.91	-6.44	-6.1	1.55	0.12	554	552	7.78	6.39	20.201	20.423	0.98913	3.9	5.8	0	14	0.09	0.76	1.21	1.03	2	460	0.67
75	20	OS(Left)	Normal	50.29	48.87	-6.57	-6.17	1.98	0.26	554	550	7.78	6.37	20.198	20.437	0.988306	6.5	13.8	0	12	0.07	0.5	1.15	0.87	2	503	0.06
76	33	OD(Right)	Normal	50.3	47.61	-6.45	-5.9	2.85	0.78	556	553	7.68	6.48	20.183	20.418	0.988491	8.7	12.1	0	16	0.05	0.77	1.62	1.21	8	384	1.24
77	29	OS(Left)	Normal	50.35	49.38	-6.4	-6.09	0.88	0.88	556	550	7.64	6.25	20.105	20.399	0.985588	4	10.7	0	11	0.06	0.79	1.11	0.97	7	511	0.66
78	44	OD(Right)	Normal	50.39	49.56	-6.58	-6.25	1.26	0.22	529	523	7.7	6.24	20.204	20.446	0.988164	5.1	13.3	0	19	0.06	0.68	1.35	1.08	5	363	1.58
79	22	OS(Left)	Normal	50.4	49.13	-6.49	-6.22	1.94	1.23	531	528	7.66	6.31	20.114	20.356	0.988112	5.1	7.1	0	16	0.06	0.67	1.37	1	6	421	1.31
80	32	OS(Left)	Normal	50.43	47.18	-6.32	-5.78	2.27	1.08	528	524	7.68	6.61	20.174	20.389	0.989455	6.8	9.8	0	16	0.08	0.88	1.63	1.22	5	304	1.91
81	50	OS(Left)	Normal	50.48	49.08	-6.42	-6.15	1.67	0.74	566	560	7.64	6.36	20.197	20.42	0.989079	5.8	10.6	0	10	0.04	0.74	1.25	0.97	10	468	0.7
82	33	OS(Left)	Normal	50.59	49.9	-6.63	-6.34	1.16	0.99	517	516	7.68	6.48	20.21	20.43	0.989232	5.2	4.5	0	10	0.1	0.8	1.29	1	2	456	0.42
83	30	OS(Left)	Normal	50.73	49.05	-6.68	-6.21	1.8	0.28	532	529	7.62	6.19	20.201	20.425	0.989033	4.2	12.4	0	15	0.09	0.84	1.44	1.15	7	349	1.69
84	33	OD(Right)	Normal	50.97	46.51	-6.37	-6.07	4.07	0.63	520	516	7.69	6.4	20.175	20.347	0.991547	8.5	14.2	0	23	0.08	0.59	1.05	0.9	2	544	0.36
85	40	OD(Right)	Normal	51.04	49.8	-6.57	-6.26	1.8	1	561	559	7.63	6.23	20.213	20.452	0.988314	4.6	9.7	0	16	0.06	0.47	1.08	0.9	2	512	0.47
86	31	OD(Right)	Normal	51.06	49.44	-6.55	-6.27	0.99	0.33	575	570	7.57	6.23	20.131	20.369	0.988316	5.8	10	0	18	0.12	0.58	1.15	0.86	6	486	0.82
87	41	OD(Right)	Normal	51.27	48.47	-6.72	-6.14	2.19	0.89	558	554	7.62	6.21	20.102	20.357	0.987474	5.6	15.1	0	15	0.17	0.73	1.34	0.94	2	395	1.15
88	33	OD(Right)	Normal	46.46	45.99	-6.32	-6.03	1.73	0.11	520	518	7.72	6.27	20.122	20.377	0.987486	6.3	9.7	0	18	0.17	0.8	1.3	1.07	9	432	1.17
89	29	OS(Left)	FFKC	47.96	46.04	-6.44	-5.91	3.4	2.56	468	441	8.01	6.61	20.142	20.422	0.986289	11	37	15	30	0.34	1.22	2.02	1.58	14	242	3.88
90	35	OS(Left)	FFKC	43.64	41.69	-6.01	-5.72	4.02	3.87	460	459	8.87	6.81	20.057	20.342	0.98599	17	13	0	62	0.83	1.1	1.61	1.44	1	286	2.31
91	30	OS(Left)	FFKC	48.1	46.39	-6.58	-6.06	3.63	1.53	487	485	7.97	6.33	20.147	20.468	0.984317	18	19	0	29	0.19	0.97	1.58	1.35	5	315	2
92	33	OS(Left)	FFKC	43.79	43.35	-5.74	-5.68	2.06	2.06	481	478	8.64	7.02	20.067	20.35	0.986093	8	14	0	22	0.23	1.1	1.37	1.24	6	376	1.45
93	27	OS(Left)	FFKC	48.03	47	-6.32	-5.9	0.9	0.49	507	500	7.89	6.55	20.145	20.397	0.987645	6	12	7	16	0.11	0.89	1.47	1.25	7	287	2.04
94	30	OS(Left)	FFKC	50.95	50.02	-6.66	-6.22	1.27	0.52	522	520	7.43	6.21	20.217	20.495	0.986436	4	11	0	13	0.06	0.77	1.52	1.15	15	374	1.5
95	23	OD(Right)	FFKC	50.72	48.64	-6.68	-6.27	1.95	1.7	567	560	7.57	6.17	20.202	20.5	0.985463	13	17	0	14	0.16	0.85	1.57	1.26	11	370	1.43
96	20	OS(Left)	FFKC	52.69	47.88	-7	-6.22	4.38	2.68	483	476	7.42	6.03	20.2	20.515	0.984645	16	25	13	46	0.35	1.08	2.59	1.75	13	189	2.33
97	25	OS(Left)	FFKC	51.45	48.01	-6.8	-6.18	3.36	1.46	493	485	7.55	6.16	20.199	20.491	0.98575	16	25	9	22	0.18	1.07	1.8	1.41	12	277	3.33
98	26	OD(Right)	FFKC	50.26	48.08	-6.43	-5.99	2.8	2.46	498	488	7.62	6.45	20.183	20.49	0.985017	8	14	0	23	0.29	0.73	1.27	1	9	388	1.33
99	39	OD(Right)	FFKC	49.25	48.62	-6.42	-6.15	1.99	1.41	462	449	7.67	6.39	20.18	20.448	0.986894	12	24	13	18	0.17	0.96	2.4	1.59	12	194	2.05
100	34	OS(Left)	FFKC	47.66	44.64	-5.93	-5.44	4.12	3.8	530	518	8.14	7.07	20.018	20.302	0.986011	32	53	18	38	0.29	0.27	1.43	1.06	7	350	2.3
101	16	OD(Right)	FFKC	50.41	46.61	-6.15	-6.86	3.39	1.24	561	556	7.72	6.48	20.155	20.449	0.985623	19	31	0	29	0.17	0.6	1.11	0.93	4	487	1.49
102	27	OD(Right)	KC	52.34	47.61	-7.23	-6.31	3.79	3.63	496	473	7.47	5.97	20.19	20.609	0.979669	15	44	54	62	0.62	1.01	3.18	1.78	27	152	6.14
103	25	OS(Left)	KC	71.42	65.17	-10.44	-10.17	18.59	17.55	393	325	5.41	3.92	20.69	21.495	0.962549	75	175	95	225	2.06	3.11	7.79	4.44	126	50	23.04
104	28	OS(Left)	KC	52.53	48.33	-7.01	-6.28	5.68	4.96	455	448	7.38	5.98	20.2	20.585	0.981297	18	38	45	73	0.86	1.11	3.47	1.96	18	126	6.23
105	25	OD(Right)	KC	49.66	47.07	-6.24	-5.82	7.38	7.14	485	466	7.77	6.68	20.169	20.477	0.984959	20	41	36	60	0.77	0.82	2.03	1.33	14	227	4.62
106	20	OD(Right)	KC	53.48	48.49	-7.21	-6.4	5.76	4.76	474	469	7.31	5.86	20.215	20.542	0.984081	16	31	43	64	0.67	1.08	2.5	1.71	20	194	5.26
107	30	OD(Right)	KC	59.46	55.71	-8.16	-7.47	10.02	9.62	453	447	6.49	5.07	20.359	20.844	0.976732	30	50	52	83	0.75	1.89	3.28	2.35	54	130	9.24
108	23	OS(Left)	KC	66.51	57.29	-9.73	-8.3	12.46	11.53	503	478	5.87	4.36	20.449	20.988	0.974319	55	119	95	122	1.23	1.28	3.4	2.21	46	153	9.96
109	33	OD(Right)	KC	58.11	55.02	-8.63	-8.16	20.15	20.15	395	378	6.58	4.75	20.354	20.922	0.972852	57	119	95	176	1.99	2.97	5.73	3.74	99	67	16.9
110	35	OD(Right)	KC	59.48	54.64	-9.92	-8.51	8.99	8.99	243	228	6.17	4.16	20.231	20.965	0.964989	69	128	79	116	1.05	3.68	6.13	4.71	47	55	13.38
111	30	OD(Right)	KC	51.6	47.78	-7.29	-6.77	5.75	5.75	444	432	7.53	5.72	20.193	20.633	0.978675	30	61	53	78	0.87	1.73	2.93	2.2	29	152	6.75
112	29	OS(Left)	KC	66.95	63.99	-9.39	-8.73	17.52	16.63	340	324	5.71	4.34	20.625	21.275	0.969448	64	136	95	172	1.49	4.21	7.82	5.41	88	43	19.11
113	29	OS(Left)	KC	63.85	60.21	-9.13	-8.4	12.04	12.04	414	390	5.95	4.52	20.477	21.027	0.973843	47	109	95	151	1.27	1.61	4.43	2.72	69	94	15.3
114	22	OD(Right)	KC	69.07	62.91	-9.89	-9.29	14.47	13.27	400	375	5.53	4.1	20.568	21.279	0.966587	61	136	95	73	1.03	4.67	6.54	4.89	117	57	24.46
115	39	OS(Left)	KC	66.28	65.1	-9.47	-9.02	12.59	12.59	399	366	5.67	4.36	20.645	21.366	0.966255	44	108	95	105	1.09	3.92	7.43	5.47	110	50	16.78
116	24	OD(Right)	KC	67.71	63.3	-9.55	-8.39	12.87	12.87	427	417	5.62	4.39	20.589	21.177	0.972234	51	85	95	146	0.9	3.54	7.25	4.5	89	55	19.35
117	37	OD(Right)	KC	49.66	47.93	-6.4	-5.94	5.39	5.39	498	476	7.71	6.59	20.181	20.4	0.989265	16	38	41	54	0.73	1.1	2.04	1.42	25	239	5.49
118	25	OD(Right)	KC	61.54	59.51	-8.44	-8.28	11.88	11.77	449	435	6.11	4.76	20.446	20.937	0.976549	45	86	95	129	1.14	2.71	5.06	3.43	78	81	15.59
119	25	OS(Left)	KC	62.64	57.66	-8.59	-7.87	10.55	10.01	443	423	6.12	4.83	20.425	20.904	0.977086	41	83	94	127	1.12	1.71	4.66	2.72	62	92	14.18
120	25	OD(Right)	KC	50.4	48.51	-6.67	-6.59	6.62	6.62	501	462	7.56	6.16	20.182	20.575	0.980899	23	63	66	66	0.79	1.38	2.67	1.72	31	178	6.44
121	33	OS(Left)	KC	66.52	61.5	-8.02	-7.36	13.18	13.18	570	474	5.81	5.63	20.575	20.877	0.985534	40	81	95	77	0.7	2.66	4.5	2.93	59	99	9.89
122	29	OD(Right)	KC	67.45	62.11	-9.47	-8.94	18.86	18	421	387	5.68	4.4	20.56	21.21	0.969354	63	123	95	212	1.91	4.11	6.03	4.42	138	64	22.79
123	21	OS(Left)	KC	63.5	50.73	-8.57	-6.78	10.83	9.93	438	428	6.48	5.13	20.37	20.818	0.97848	58	72	90	129	1.19	2.22	3.14	2.53	43	132	10.38
124	25	OD(Right)	KC	69.33	63.55	-9.91	-9.34	14.9	13.26	392	366	5.51	4.08	20.568	21.279	0.966587	60	139	95	173	1.03	4.67	6.54	4.89	17	57	22.51
125	29	OS(Left)	KC	48.49	46.69	-6.01	-6.62	6.83	6.83	501	465	7.87	6.54	20.143	20.379	0.988419	20	59	72	73	1	0.76	2.53	1.41	17	192	4.87
126	22	OS(Left)	KC	73.27	65.42	-3.83	-4.24	17.26	16.41	414	372	5.27	3.98	20.695	21.413	0.966469	73	153	95	129	1.14	2.71	5.06	3.43	78	81	15.59
127	21	OS(Left)	KC	56.59	51.8	-5.17	-5.7	13	11.16	469	438	6.86	5.49	20.291	20.659	0.982187	43	88	95	117	1.26	1.76	3.64	2.36	52	123	11.53
128	17	OS(Left)	KC	57.09	50.47	-5.07	-6.06	4	2.32	434	421	6.87	5.44	20.27	20.647	0.981741	23	47	26	79	0.45	1.58	2.48	1.91	35	174	8.87
129	35	OS(Left)	KC	76.15	70.22	-3.73	-3.99	17.5	17.5	384	336	5.06	3.82	20.863	21.628	0.964629	101	155	95	53	0.7	1.54	3.27	2.07	19	144	7.41
130	22	OD(Right)	KC	50.09	47.71	-6.55	-6.91	7.29	6.27	469	445	7.68	6.78	20.18	20.383	0.990041	18	41	28	57	0.67	0.83	2.69	1.65	12	163	5.78
